# Supplementary material for: Role of artificial intelligence in developing predictive models for major adverse cardiovascular outcomes using CCTA adipose tissue characteristics: a systematic review and meta-analysis
Source: Eur Heart J Digit Health. 2026 Jul 14;7(6):ztag104. doi: 10.1093/ehjdh/ztag104 (PMC13367595; doi:10.1093/ehjdh/ztag104)
Supplement: ztag104_Supplementary_Data [file ztag104_supplementary_data.zip]

Archive with 2 entries (2 files):
- Supplementary for FIGURES.docx
- Supplementry files revised.docx
